# Supplementary material for: Techno-Economic and Environmental Assessment of Solar-Driven Hybrid Adsorption Desalination–HDH Using Silica Gel/Cacl2 Under Saudi Arabian Climate
Source: Gels. 2026 Mar 10;12(3):226. doi: 10.3390/gels12030226 (PMC13025401; doi:10.3390/gels12030226)
Supplement: Supplementary file 1 [file gels-12-00226-s001.zip]

Archive with 1 entries (1 files):
- gels-4104090-supplementary.pdf
